# Supplementary material for: From Pediatric to Adult HIV Care: What Works to Keep Adolescents Engaged—A Systematic Review of Transition Strategies
Source: Trop Med Infect Dis. 2025 Oct 16;10(10):295. doi: 10.3390/tropicalmed10100295 (PMC12567669; doi:10.3390/tropicalmed10100295)
Supplement: Supplementary file 1 [file tropicalmed-10-00295-s001.zip]

Archive with 1 entries (1 files):
- tropicalmed-3861794-Supplementary.pdf
